# Supplementary material for: Novel Nitro-Heteroaromatic Antimicrobial Agents for the Control and Eradication of Biofilm-Forming Bacteria
Source: Antibiotics (Basel). 2021 Jul 14;10(7):855. doi: 10.3390/antibiotics10070855 (PMC8300661; doi:10.3390/antibiotics10070855)
Supplement: Supplementary file 1 [file antibiotics-10-00855-s001.zip]

Archive with 1 entries (1 files):
- antibiotics-1265159-supplementary.pdf
